# Supplementary material for: Synthesis of L-Ornithine- and L-Glutamine-Linked PLGAs as Biodegradable Polymers
Source: Polymers (Basel). 2023 Oct 5;15(19):3998. doi: 10.3390/polym15193998 (PMC10575337; doi:10.3390/polym15193998)
Supplement: Supplementary file 1 [file polymers-15-03998-s001.zip]

Archive with 1 entries (1 files):
- polymers-2598668-supplementary.pdf
